# Supplementary material for: Bacterial Community with Plant Growth-Promoting Potential Associated to Pioneer Plants from an Active Mexican Volcanic Complex
Source: Microorganisms. 2022 Aug 4;10(8):1568. doi: 10.3390/microorganisms10081568 (PMC9413462; doi:10.3390/microorganisms10081568)
Supplement: Supplementary file 1 [file microorganisms-10-01568-s001.zip]

Archive with 1 entries (1 files):
- microorganisms-1841673-SI.pdf
